# Supplementary material for: Repair-Assisted Damage Detection Reveals Biological Disparities in Prostate Cancer between African Americans and European Americans
Source: Cancers (Basel). 2022 Feb 17;14(4):1012. doi: 10.3390/cancers14041012 (PMC8870190; doi:10.3390/cancers14041012)
Supplement: Supplementary file 1 [file cancers-14-01012-s001.zip]

Archive with 1 entries (1 files):
- cancers-1574854-supplementary.pdf
